# Supplementary material for: Global High‐Risk Escherichia coli Clones in Moroccan Aquatic Settings: Genomic Evidence of Environmental Dissemination
Source: Int J Microbiol. 2026 Jun 18;2026:6271074. doi: 10.1155/ijm/6271074 (PMC13277386; doi:10.1155/ijm/6271074)
Supplement: Supplementary file 1 — Supporting Information Additional supporting information can be found online in the Supporting Information section. Table S1: Genome assembly and quality metrics of the 22 sequenced Escherichia coli isolates, including genome size, GC content, plasmid content, genome completeness, and estimated contamination levels. [file IJM-2026-6271074-s001.xlsx]

## Sheet: transposed_report
strain	Quast					CheckM		kleborate-output																						Plasmid content
	Total length	# contigs	GC (%)	N50	L50	Completeness	Contamination	species	species_match	ambiguous_bases	ST	Clermont_type	Serotype	Aminoglycoside	Fluoroquinolone	Fosfomycin	Sulfonamide	Tetracycline	Glycopeptide	Colistin	Phenicol	Macrolide	Rifamycin	Trimethoprim	Betalactam	Carbapenem	Cephalosporin	Methicillin	Other Classes
EC8	5244006	111	50.72	165138	9	100.00	0.00	Escherichia coli	strong	no	ST131	B2	O25:H4	-	parC_E84V;parC_S80I;parE_I529L;gyrA_D87N;gyrA_S83L	uhpT_E350Q;ptsI_V25I	-	-	-	-	-	mph(A)	-	-	-	-	blaCTX-M-15	-	-	IncFIB(pB171); IncFII
EC45	4902206	159	50.74	83622	16	100.00	0.00	Escherichia coli	strong	no	ST617	A	H10	aadA5;aac(3)-IId;aac(6')-Ib-cr5	gyrA_D87N;gyrA_S83L;parE_S458A;parC_S80I;aac(6')-Ib-cr5	-	sul1	tet(B)	-	-	catA1;catB3	mph(A)	-	dfrA17	blaTEM-1	-	blaOXA-1	-	Nitrofuran:nfsA_G126R	IncFIA; IncFIB(AP001918);IncFII
EC55	5296480	104	50.26	205670	9	100.00	0.00	Escherichia coli	strong	no	ST3268	D	O153:H9	aadA1	qnrS1;qnrB1	-	-	-	-	-	catA1	-	#VALUE!	dfrA14	blaTEM-1	-	blaCTX-M-15	-	Fosmidomycin:cyaA_S352T	IncFIB(AP001918); IncFIC(FII); IncFII; IncI; IncHI2
EC61	5573067	107	50.39	207487	7	100.00	0.00	Escherichia coli	strong	no	ST648	F	O1:H6	aph(6)-Id;aph(3'')-Ib;aac(6')-Ib-cr5;aadA5;aadA1	gyrA_D87N;gyrA_S83L;parE_S458A;parC_S80I;qnrS;aac(6')-Ib-cr5	-	sul1;sul2	tet(A)	-	-	floR;catB3	mph(B);mph(A)	-	dfrA17;dfrA1	blaLAP-2	-	blaCTX-M-15;blaOXA-1	-	Nitrofuran:nfsA_R203C;Fosmidomycin:cyaA_S352T	IncFIA; IncFIB(AP001918); IncFII; IncHI2; IncHI2A
EC80	4843694	55	50.82	355135	5	100.00	0.00	Escherichia coli	strong	no	ST224	B1	H23	aadA5;aph(6)-Id;aph(3'')-Ib	gyrA_D87N;gyrA_S83L;parC_S80I	-	sul2	tet(A)	-	-	floR	-	-	dfrA17	-	-	blaCTX-M-55	-	-	IncH1B
EC90	5186472	195	50.76	128858	14	100.00	5.33	Escherichia coli	strong	no	ST156	B1	O54:H28	aadA2	parC_E84G;parC_S80I;gyrA_D87N;gyrA_S83L;qnrS1;qepA9	-	sul1	tet(B)	-	-	-	mph(A)	-	dfrA12	blaTEM-1	blaOXA-181;blaNDM-5	-	-	Multidrug:soxS_A12S;Bleomycin:ble	IncFIB(pB171); IncFII; IncX3
EC91	5376588	155	50.70	138894	12	100.00	0.00	Escherichia coli	strong	no	ST131	B2	O25:H4	aadA5;aph(6)-Id;aph(3'')-Ib;aac(6')-Ib-cr5	gyrA_D87N;gyrA_S83L;parC_E84V;parC_S80I;parE_I529L;aac(6')-Ib-cr5	ptsI_V25I;uhpT_E350Q	sul1;sul2	tet(A)	-	-	catB3	mph(A)	-	-	-	-	blaCTX-M-15;blaOXA-1	-	-	IncFIA; IncFIB(AP001918); IncFII
EC96	4931001	158	50.76	105354	14	100.00	0.00	Escherichia coli	strong	no	ST44	A	H4	aadA5;aac(6')-Ib-cr5	gyrA_D87N;gyrA_S83L;parE_S458T;parC_S80I;aac(6')-Ib-cr5	-	-	tet(B)	-	-	catB3	mph(A)	-	dfrA17	-	-	blaCTX-M-15;blaOXA-1	-	-	IncFIA; IncFIB(AP001918); IncFII; IncX4
EC97	5030157	117	50.52	185346	10	100.00	0.00	Escherichia coli	strong	no	ST155	B1	O37:H34	-	gyrA_S83L;qnrS1;qnrB19	-	sul2	tet(A)	-	-	-	-	-	dfrA14	blaTEM-1;blaSHV-12	-	-	-	-	IncFIB(AP00198; IncFII; IncI; IncP1
EC99	4948148	62	50.72	217824	8	100.00	0.00	Escherichia coli	strong	no	ST90	C	O8:H9	-	gyrA_D87N;gyrA_S83L;parC_S80I;parE_S458A;qnrB4	-	sul1	tet(A)	-	-	-	mph(A)	-	dfrA7	-	-	blaDHA-1	-	-	IncY
EC100	5053165	148	50.50	75692	18	100.00	0.00	Escherichia coli	strong	no	ST10	A	H10	aadA1;aadA2;aac(6')-Ib-cr5	parC_S80I;parE_S458A;gyrA_D87N;gyrA_S83L;aac(6')-Ib-cr5	-	sul3	tet(B);tet(A)	-	mcr-1.1	cmlA1;catB3	-	-	-	blaTEM-1	-	blaCTX-M-276;blaOXA-1	-	-	IncFIA; IncFIB(AP001918); IncFIC(FII); IncI
EC106	5720001	2240	50.39	4747	306	100.00	5.33	Escherichia coli	strong	no	ST44	A	O8:H4	aph(3'')-Ib;aph(6)-Id;aac(6')-Ib-cr5;aadA5	qnrS1;qnrB4;gyrA_D87N;gyrA_S83L;aac(6')-Ib-cr5	-	sul1	tet(A);tet(B)	-	-	floR;catB3	mph(A)	-	dfrA7;dfrA17	blaTEM-1	-	blaDHA-1;blaCTX-M-15;blaOXA-1	-	-	IncFIA; IncFIB(AP001918); IncFII; IncX1; IncX4; IncY
EC113	4840581	81	50.64	147179	13	100.00	0.00	Escherichia coli	strong	no	ST156	B1	O100:H28	aph(6)-Id;aph(3'')-Ib	gyrA_D87N;gyrA_S83L;parE_L416F;parC_E84K;qnrB19	-	sul2;sul1	tet(A);tet(B)	-	-	floR	-	-	-	blaTEM-1	-	blaCTX-M-15	-	Multidrug:soxS_A12S	-
EC114	4399448	256	50.28	88871	14	100.00	0.00	Escherichia coli	strong	no	ST410	C	H9	aac(6')-Ib-cr5;aadA2;aadA5;aph(6)-Id;aph(3'')-Ib;aac(3)-IId	aac(6')-Ib-cr5;gyrA_D87N;gyrA_S83L;parC_S80I;parE_S458A;qnrB	-	sul1;sul2	tet(B)	-	-	catB3	mph(A)	-	dfrA12;dfrA17	blaTEM-1	ompC_R195L;blaNDM-5	blaOXA-1;blaCMY-2;blaCTX-M-15	-	Bleomycin:ble	IncFIA; IncFIB(AP001918);IncFII; IncH1B; IncR; IncQ1
EC116	5014696	176	50.79	92329	17	100.00	0.00	Escherichia coli	strong	no	ST44	A	H4	aadA5;aac(6')-Ib-cr5	gyrA_D87N;gyrA_S83L;parE_S458T;parC_S80I;aac(6')-Ib-cr5	-	sul1	tet(B)	-	-	catB3	mph(A)	-	dfrA17	-	-	blaCTX-M-15;blaOXA-1	-	-	IncFIA; IncFIB(AP001918; IncFII; IncI
EC119	5033271	157	50.79	106375	13	100.00	0.00	Escherichia coli	strong	no	ST44	A	H4	aadA5;aac(6')-Ib-cr5	gyrA_D87N;gyrA_S83L;parE_S458T;parC_S80I;aac(6')-Ib-cr5	-	sul1	tet(B)	-	-	catB3	mph(A)	-	dfrA17	-	-	blaCTX-M-15;blaOXA-1	-	-	IncFIA; IncFIB(AP001918); IncFII; IncI
EC120	5281677	99	50.50	196396	9	100.00	0.00	Escherichia coli	strong	no	ST38	D	O86:H18	aph(3'')-Ib;aph(6)-Id	-	-	sul2	-	-	-	-	-	-	-	blaTEM-1	blaOXA-244	-	-	Nitrofuran:nfsA_Q67STOP;Fosmidomycin:cyaA_S352T	IncFIA; IncFIB(AP001918); IncFIC(FII)
EC121	4844973	170	50.75	76018	20	100.00	0.00	Escherichia coli	strong	no	ST1598	A	O9:H4	aadA5;aph(6)-Id;aph(3'')-Ib	gyrA_S83L	-	sul1;sul2	tet(A)	-	-	-	mph(A)	-	dfrA17	blaTEM-1	blaOXA-48	blaCTX-M-15	-	Lincosamide/Macrolide/Streptogramin:erm(B)	IncFIA; IncFIB(AP001918); IncFII; IncR
EC128	4934492	87	50.51	115585	12	100.00	0.00	Escherichia coli	strong	no	ST410	C	O8:H21	aac(6')-Ib-cr5	parC_S80I;parE_S458A;gyrA_D87N;gyrA_S83L;aac(6')-Ib-cr5	-	-	tet(A)	-	-	catB3	mph(A)	-	-	ftsI_I336IKYRI	-	blaCMY-42;blaCTX-M-15;blaOXA-1	-	-	IncFIA; IncFIB(AP001918); IncFII; IncI; IncY
EC135	4801492	83	50.65	134857	10	100.00	0.00	Escherichia coli	strong	no	ST410	C	O8:H21	aac(3)-IId;aph(3'')-Ib;aph(6)-Id;aadA5	parE_S458A;parC_S80I;gyrA_D87N;gyrA_S83L;qnrS1	-	sul2;sul1	tet(B)	-	-	-	mph(A)	-	dfrA17	ftsI_N337NYRIN;blaTEM-1	blaOXA-484	blaCMY-42	-	Nitrofuran:nfsA_R203C	IncFIA; IncFIB(AP001918); IncFII; IncI; IncX1; IncP1
EC141	5819085	416	48.33	91853	20	100.00	0.00	Escherichia coli	strong	no	ST410	C	O8:H21	ant(2'')-Ia;aac(3)-IId;aph(3'')-Ib;aph(6)-Id;aadA5;aph(3')-Ia;aph(3')-VIa	parE_S458A;parC_S80I;gyrA_D87N;gyrA_S83L;qnrS1	-	sul2;sul1	tet(B)	-	-	-	mph(A)	-	dfrA17	ftsI_N337NYRIN;blaTEM-1	blaOXA-484	blaCMY-42;blaADC-75	-	Nitrofuran:nfsA_R203C	IncFIA; IncFIB(AP001918); IncFII; IncI; IncX1; IncP1
EC146	5384477	203	50.38	334113	6	100.00	5.33	Escherichia coli	strong	no	ST131	B2	O25:H4	aph(6)-Id;aph(3'')-Ib;aac(6')-Ib-cr5;aac(3)-IId	gyrA_D87N;gyrA_S83L;parE_I529L;parC_E84V;parC_S80I;aac(6')-Ib-cr5	ptsI_V25I;uhpT_E350Q	sul1;sul2	tet(A)	-	-	-	mph(A)	-	-	blaTEM-1	-	blaOXA-1;blaCTX-M-15	-	-	IncFIB(AP001918); IncFII
